# Supplementary material for: Optimized Isolation and Cryopreservation of Functional Mitochondria for Transplantation and Therapeutic Applications
Source: Cells. 2026 Jul 16;15(14):1279. doi: 10.3390/cells15141279 (PMC13406654; doi:10.3390/cells15141279)
Supplement: Supplementary file 1 [file cells-15-01279-s001.zip]

Archive with 2 entries (1 files):
- cells-4403387-fine-supplementary-7.15/
- cells-4403387-fine-supplementary-7.15/cells-4403387-fine-supplement Figures resubmission.pptx
